# Supplementary material for: Genotype by Environment Interaction on Resistance to Cassava Green Mite Associated Traits and Effects on Yield Performance of Cassava Genotypes in Nigeria
Source: Front Plant Sci. 2020 Sep 4;11:572200. doi: 10.3389/fpls.2020.572200 (PMC7498573; doi:10.3389/fpls.2020.572200)
Supplement: Supplementary file 1 [file Table_1.xlsx]

## Sheet: Sheet1
Supplementary Table 1: Multiple linear regression results
Traits	Variable	Estimate	Std. Error	t value	Pr(>|t|)
FRY	Intercept	29.4	2.67	11	***
	CGMS6	-4.51	0.5	-9.08	***
	LP6	0.32	0.23	1.37	ns
	LR6	1.06	0.52	2.05	*
	SG6	0.88	0.96	0.92	ns
	R2	0.21
	No of Observations	1080
	F (4,1075) = 73.48***
DMC	Intercept	27.63	1.33	20.75	***
	CGMS6	-1.07	0.25	-4.31	***
	LP6	-0.25	0.12	-2.16	*
	LR6	0.98	0.26	3.82	***
	SG6	-0.06	0.48	-0.12	ns
	R2	0.06
	No of Observations	1080
	F (4,1075) = 27.63***
Biomass	Intercept	12.38	1.25	9.92	***
	CGMS6	-1.9	0.22	-8.63	***
	LP6	-0.27	0.11	-2.46	*
	LR6	0.61	0.26	2.36	*
	SG6	-0.21	0.48	-0.44	ns
	R2	0.1
	No of Observations	1080
	F (4,1075) = 29.38***
df, degree of freedom; MS, Mean square, R2, coefficient of determination; CGMS, cassava green mite severity
***significant at P<0.001; **significant at P<0.01; *significant at P<0.05, ns= not significant
