# Supplementary material for: Genotype by Environment Interaction on Resistance to Cassava Green Mite Associated Traits and Effects on Yield Performance of Cassava Genotypes in Nigeria
Source: Front Plant Sci. 2020 Sep 4;11:572200. doi: 10.3389/fpls.2020.572200 (PMC7498573; doi:10.3389/fpls.2020.572200)
Supplement: Supplementary file 2 [file Table_2.xlsx]

## Sheet: Sheet1
Supplementary Table 2 Analysis of variance for all the traits evaluated in the three locations in two years
SOV	df				Mean squares
		CGMS	LP	LR	SG	Biomass	RDMC	FRY
Genotype(G)	59	3.69***	15.34***	2.65***	0.80***	184.66***	80.68***	628.47***
Location (L)	2	109.86***	215.43***	85.23***	16.77***	1934.11***	4355.18***	26148.20***
Rep	1	20.67***	54.45**	8.23**	0.23ns	150.70*	83.46*	1019.97*
Year	1	2.22*	8.71*	4.41*	0.63ns	163.88*	582.28***	1.93*
G X L	118	2.45***	11.70***	3.28***	0.78***	91.13***	63.25***	334.20***
L X Y	2	2.40.	13.81.	2.54.	0.17ns	2.07.	176.74*	548.00ns
G X Y	59	0.82.	4.82.	1.05ns	0.28ns	53.29**	39.46ns	172.99**
L X Rep	2	6.42**	47.18***	5.00**	0.32ns	355.61***	148.41*	82.33***
G X L X Y	118	0.93*	4.77*	0.74*	0.25ns	42.07*	34.68*	176.83*
Residuals	717	0.96	6.75	1	0.34	34.67	38.24	152.69
Cassava green mite severity (CGMS), leaf pubescence (LP), leaf retention (LR), stay green (SG); root dry matter content (RDMC), fresh root yield (FRY)
***significant at P<0.001; **significant at P<0.01; *significant at P<0.05, ns= not significant
